# Supplementary material for: Dual Role of Ionic Liquids as Plasticizer and Co-Foaming Agent of Polylactide Matrix
Source: Polymers (Basel). 2025 Nov 7;17(22):2967. doi: 10.3390/polym17222967 (PMC12656597; doi:10.3390/polym17222967)
Supplement: Supplementary file 1 [file polymers-17-02967-s001.zip]

Archive with 1 entries (1 files):
- polymers-3928666-supplementary.pdf
